# Supplementary material for: Nitrogen threshold under straw returning: optimizing nitrogen application to synergize the yield and nutritional stoichiometry of maize
Source: Front Plant Sci. 2026 Feb 25;17:1762962. doi: 10.3389/fpls.2026.1762962 (PMC12975489; doi:10.3389/fpls.2026.1762962)
Supplement: Supplementary file 1 [file DataSheet1.xlsx]

## Sheet: Table S1
Table S1 The results of variance analysis of 1000-kenel dry weight under different treatments. Y: year. N: nitrogen application rate. S: crop residue management. DAP: day after pollination. ns: P≥0.05. *: 0.01≤P<0.05. **: P<0.01.
ANOVA	10 DAP	20 DAP	30 DAP	40 DAP	50 DAP	60 DAP
Y	ns	*	**	ns	**	**
N	**	**	**	**	**	**
S	ns	ns	ns	*	*	*
Y×N	**	**	**	**	**	ns
Y×S	ns	ns	ns	ns	ns	ns
N×S	ns	ns	ns	*	*	*
Y×N×S	ns	*	ns	ns	ns	ns

## Sheet: Table S2
Table S2 The results of coefficient of variation (CV) in 1000-kenel dry weight and grain yield under different treatments. SM:no tillage with straw mulch. SP: plow tillage with straw mulch. N: nitrogen application rate. DAP: day after pollination.
Treatment	1000-kernel dry weight						Grain yield
	10 DAP	20 DAP	30 DAP	40 DAP	50 DAP	60 DAP
SM-N0	0.654757	0.721769	0.191417	0.104538	0.0933444	0.0462122	0.134201
SM-N90	0.324493	0.279592	0.222147	0.0920921	0.0789626	0.0884469	0.0848141
SM-N150	0.459311	0.35031	0.176264	0.10553	0.0719715	0.109077	0.0825266
SM-N210	0.3235	0.256731	0.0869951	0.0423915	0.0858519	0.122958	0.0942656
SM-N270	0.181302	0.248159	0.155416	0.100028	0.0804456	0.0835776	0.0690409
SP-N0	0.987393	0.625824	0.213085	0.176318	0.166323	0.111968	0.150912
SP-N90	0.308979	0.257262	0.218185	0.0721532	0.124304	0.0938835	0.0872177
SP-N150	0.169533	0.175718	0.0927564	0.0824127	0.0808441	0.0407129	0.0890235
SP-N210	0.360299	0.113797	0.100097	0.0795534	0.067236	0.116723	0.0791077
SP-N270	0.270348	0.214938	0.132026	0.0720165	0.0600241	0.0558203	0.0816942

## Sheet: Table S3
Table S3 The results of variance analysis of yield and yield component under different treatments. Y: year. N: nitrogen application rate. S: crop residue management. ns: P≥0.05. *: 0.01≤P<0.05. **: P<0.01.
ANOVA	Yield	1000-kenel weight	Kenel number
Y	**	**	**
S	**	**	**
N	**	**	**
Y×S	ns	**	ns
Y×N	*	**	**
S×N	**	**	ns
Y×S×N	ns	**	ns

## Sheet: Table S4
Table S4 The results of variance analysis of nutritional quality under different treatments. Y: year. N: nitrogen application rate. S: crop residue management. ns: P≥0.05. *: 0.01≤P<0.05. **: P<0.01. PHE (phenylalanine), MET (methionine), LYS (lysine), LEU (leucine), ILE (isoleucine), THR (threonine), VAL (valine), ASP (aspartic acid), ALA (alanine), PRO (proline), GLY (glycine), GLU (glutamic ac…
Year	Crop residue management	N application rate (kg ha-1)	Crube protein content (%)	Crude fat content (%)	Starch content (%)	Essential amino acids content (%)						Non-essential amino acids content (%)
						PHE	MET	LYS	LEU	ILE	THR	VAL	ASP	ALA	PRO	GLY	GLU	CYS	ARG	TYR	SER	HIS
2002	SM	0	6.30d	4.12a	63.69b	0.35c	0.08c	0.25b	0.44b	0.14c	0.23c	0.33b	0.36d	0.33c	0.48b	0.26c	0.65b	0.15b	0.26b	0.04d	0.30d	0.24b
		90	7.06c	4.05a	69.67a	0.39bc	0.08bc	0.24b	0.39b	0.15b	0.25bc	0.33b	0.40cd	0.35bc	0.49ab	0.24c	0.63b	0.15ab	0.25b	0.05c	0.31cd	0.24ab
		150	7.84b	4.13a	71.90a	0.42ab	0.11ab	0.28a	0.69a	0.19b	0.29ab	0.38ab	0.49bc	0.47ab	0.61ab	0.29b	0.90a	0.15ab	0.29ab	0.11b	0.38bc	0.25ab
		210	9.49a	3.98a	73.32a	0.48a	0.11ab	0.29a	0.90a	0.23a	0.33a	0.41a	0.53ab	0.56a	0.71a	0.32ab	1.02a	0.15ab	0.31a	0.16a	0.43ab	0.26a
		270	9.17a	4.18a	73.81a	0.47a	0.13a	0.28a	0.87a	0.21a	0.32a	0.41a	0.52a	0.53a	0.73a	0.30a	1.05a	0.15a	0.32a	0.14a	0.41a	0.28ab
	SP	0	6.73c	4.16a	66.25b	0.37c	0.07b	0.25b	0.44c	0.15c	0.24b	0.33b	0.39b	0.36c	0.50b	0.25b	0.65c	0.15a	0.26b	0.05c	0.31c	0.24b
		90	7.11c	4.09a	71.69a	0.40c	0.08b	0.25b	0.52c	0.16c	0.26b	0.35b	0.41b	0.39c	0.55b	0.26b	0.71c	0.15a	0.28b	0.07c	0.33c	0.26ab
		150	8.64b	4.30a	73.33a	0.45b	0.12a	0.28a	0.76b	0.20b	0.30a	0.39a	0.50a	0.49b	0.67a	0.29a	0.98b	0.15a	0.31a	0.12b	0.39b	0.27ab
		210	9.17a	3.95a	73.75a	0.48ab	0.13a	0.29a	0.82ab	0.22a	0.32a	0.42a	0.53a	0.53a	0.74a	0.31a	1.15a	0.16a	0.32a	0.15a	0.41ab	0.28a
		270	9.66a	3.99a	73.99a	0.49a	0.13a	0.29a	0.84a	0.23a	0.32a	0.43a	0.53a	0.55a	0.74a	0.31a	1.15a	0.16a	0.33a	0.16a	0.42a	0.28a
2023	SM	0	3.61c	3.57a	64.66d	0.08c	0.22c	0.48b	0.69b	0.17c	0.51c	0.67b	0.89d	0.50c	1.06b	0.41c	0.89b	0.16b	0.42b	0.04d	0.48d	0.44b
		90	4.60bc	3.70a	72.15c	0.14bc	0.24bc	0.49b	0.88b	0.23b	0.54bc	0.70b	0.94cd	0.62bc	1.14ab	0.43c	0.91b	0.17ab	0.46b	0.09c	0.53cd	0.47ab
		150	5.99ab	3.75a	74.53b	0.20ab	0.26ab	0.51a	1.11a	0.27b	0.56ab	0.72ab	1.00bc	0.72ab	1.21ab	0.45b	1.32a	0.16ab	0.48ab	0.13b	0.57bc	0.47ab
		210	7.46a	4.11a	75.80a	0.25a	0.28ab	0.53a	1.29a	0.33a	0.61a	0.77a	1.06ab	0.85a	1.35a	0.48ab	1.38a	0.17ab	0.52a	0.17a	0.62ab	0.50a
		270	7.50a	3.53a	76.86a	0.26a	0.29a	0.54a	1.31a	0.33a	0.61a	0.78a	1.08a	0.84a	1.34a	0.49a	1.44a	0.17a	0.52a	0.18a	0.63a	0.49ab
	SP	0	3.10b	4.00a	67.58c	0.07b	0.22b	0.50c	0.61b	0.17b	0.48b	0.62b	0.85b	0.48b	0.94b	0.41b	1.15b	0.16b	0.41b	0.05b	0.45b	0.43c
		90	3.49b	4.36a	73.12b	0.09b	0.23b	0.50bc	0.72b	0.20b	0.52b	0.66b	0.91b	0.55b	1.04b	0.41b	1.12b	0.16ab	0.43b	0.07b	0.49b	0.45bc
		150	5.99a	3.91a	75.32a	0.22a	0.28a	0.53ab	1.17a	0.30a	0.59a	0.75a	1.04a	0.76a	1.25a	0.48a	1.37ab	0.17a	0.49a	0.16a	0.59a	0.48ab
		210	7.10a	4.23a	75.56a	0.24a	0.27a	0.53ab	1.36a	0.31a	0.60a	0.77a	1.04a	0.83a	1.34a	0.47a	1.56a	0.17a	0.52a	0.16a	0.60a	0.51a
		270	6.94a	3.86a	76.70a	0.22a	0.30a	0.55a	1.34a	0.32a	0.62a	0.77a	1.08a	0.84a	1.31a	0.49a	1.62a	0.17ab	0.51a	0.18a	0.62a	0.50a
		ANOVA
		Y	**	*	**	**	**	**	**	**	**	**	**	**	**	**	**	**	**	**	**	**
		S	ns	*	*	ns	ns	*	ns	ns	ns	ns	ns	ns	ns	ns	**	ns	ns	ns	ns	ns
		N	**	ns	**	**	**	**	**	**	**	**	**	**	**	**	**	**	**	**	**	**
		Y×S	*	ns	ns	ns	ns	ns	ns	ns	ns	ns	ns	ns	ns	ns	ns	ns	ns	ns	*	ns
		Y×N	ns	ns	ns	ns	ns	ns	ns	*	ns	ns	ns	**	ns	ns	ns	ns	ns	ns	ns	ns
		S×N	ns	ns	ns	ns	ns	ns	ns	ns	ns	ns	ns	ns	ns	ns	ns	ns	ns	ns	ns	ns
		Y×S×N	ns	ns	ns	ns	ns	ns	ns	ns	ns	ns	ns	ns	ns	ns	ns	ns	ns	ns	ns	ns

## Sheet: Table S5
Table S5 The results of variance analysis of amino acids under different treatments. Y: year. N: nitrogen application rate. S: crop residue management. ns: P≥0.05. *: 0.01≤P<0.05. **: P<0.01.
ANOVA	Total amino acids	Essential amino acids	Non-essential amino acids
Y	**	**	**
S	ns	ns	ns
N	**	**	**
Y×S	ns	ns	ns
Y×N	ns	*	ns
S×N	ns	ns	ns
Y×S×N	ns	ns	ns
